# Supplementary material for: Evolution of the vertebrate goose-type lysozyme gene family
Source: BMC Evol Biol. 2014 Aug 29;14:188. doi: 10.1186/s12862-014-0188-x (PMC4243810; doi:10.1186/s12862-014-0188-x)
Supplement: Additional file 1: Table S1. — Genomic locations of lysozyme g genes in sequenced genomes from the Ensembl database. [file 12862_2014_188_MOESM1_ESM.xlsx]

## Sheet: Sheet1
	Table S1. Genomic locations of lysozyme g genes in sequenced genomes in the Ensembl database
	Species	Common Name	Genea	Ensembl Gene ID	Chromosome/Contig/ Scaffold	Position
MAMMALS
	Homo sapiens	Human	LYGA1	ENSG00000144214	Chr 2	99,900,701-99,921,205
			LYGA2	ENSG00000185674	Chr 2	99,858,709-99,871,745
	Pan troglodytes	Chimpanzee	LygA1	ENSPTRG00000012277	Chr 2A	99,493,572-99,511,963
			LygA2	ENSPTRG00000012276	Chr 2A	99,452,526-99,465,158
	Gorilla gorilla gorilla	Gorilla	LygA1	ENSGGOG00000022626	Chr 2a	96,686,402-96,707,656
			LygA2	ENSGGOG00000025984	Chr 2a	96,638,250-96,653,547
	Pongo abelii	Orangutan	LygA1	ENSPPYG00000012093	Chr 2a	6,869,798-6,890,999
			LygA2	ENSPPYG00000012092	Chr 2a	6,826,444-6,833,721
	Nomascus leucogenys	Gibbon	LygA1	ENSNLEG00000002173	GL397456.1	1,781,982-1,798,446
			LygA2	ENSNLEG00000002136	GL397456.1	1,743,385-1,754,880
	Macaca mulatta	Macaque	LygA1	ENSMMUG00000018016	Chr 13	99,192,874-99,206,254
			LygA2	ENSMMUG00000018017	Chr 13	99,151,488-99,161,500
	Papio anubis	Olive baboon	LygA1	Preb	Chr 13	90,641,910-90,656,651
			LygA2	Pre	Chr 13	90,601,250-90,611,197
	Chlorocebus sabaeus	Vervet monkey	LygA1	Pre	Chr 14	2,986,634-3,005,561
			LygA2	Pre	Chr 14	2,948,505-2,957,081
	Saimiri boliviensis boliviensis	Bolivian squirrel monkey	LygA1	Pre	JH378248.1	3,041,679-3,054,221
			LygA2	Pre	JH378248.1	3,017,080-3,028,847
	Callithrix jacchus	Marmoset	LygA1	ENSCJAG00000007070	Chr 14	3,413,148-3,431,081
			LygA2	ENSCJAG00000007074	Chr 14	3,373,958-3,385,586
	Otolemur garnettii	Bushbaby	LygA1	ENSOGAG00000013231	GL873598.1	8,207,161-8,214,647
			LygA2	ENSOGAG00000002242	GL873598.1	8,228,702-8,237,001
	Microcebus murinus	Mouse Lemur	LygA1	ENSMICG00000011637	GeneScaffold_1991	187,904-195,801
			LygA2	ENSMICG00000011632	GeneScaffold_1991	158,101-167,313
	Tupaia chinensis	Tree shrew	LygA1	ENSTBEG00000008586	GeneScaffold_5041	95,394-102,638
			LygA2	ENSTBEG00000008208	GeneScaffold_5041	48,352-55,527
	Mus musculus	House mouse	LygA1	ENSMUSG00000026085	Chr 1	37,946,736-37,957,759
			LygA2	ENSDORG00000009778	Chr 1	37,905,921-37,916,493
	Rattus norvegicus	Norway rat	LygA1a	ENSRNOG00000047233	Chr 9	44,302,751-44,314,511
			LygA2a	ENSRNOG00000018534	Chr 9	44,224,976-44,231,421
			LygA1b	ENSRNOG00000048571	Chr 9	44,274,298-44,283,738
			LygA2b	ENSRNOG00000050591	Chr 9	44,197,180-44,206,581
	Dipodomys ordii	Kangaroo rat	LygA1	ENSDORG00000006377	scaffold_20697	12,137-18,997
			LygA1	ENSDORG00000009778	scaffold_19855	11,419-16,266
	Heterocephalus glaber	Naked mole rat	LygA1	Pre	JH602062.1	4,230,092-4,242,362
			LygA2	Pre	JH602062.1	4,203,051-4,208,586
	Microtus ochrogaster	Prarie vole	LygA1	Pre	Chr LG2	23,073,078-23,078,670
			LygA2	Pre	Chr LG2	23,048,587-23,056,580
	Ictidomys tridecemlineatus	Thirteen-lined ground squirrel	LygA1	ENSSTOG00000014651	JH393471.1	1,524,677-1,533,107
			LygA2	ENSSTOG00000006998	JH393471.1	1,593,206-1,597,666
	Ochotona princeps	Pika	LygA1	ENSOPRG00000007347	GeneScaffold_2681	98,192-106,545
			LygA2	ENSOPRG00000007342	GeneScaffold_2681	76,721-83,500
	Oryctolagus cuniculus	Rabbit	LygA1	ENSOCUG00000014720	Chr 2	92,938,412-92,947,509
			LygA2	ENSOCUG00000004116	Chr 2	92,990,202-92,994,384
	Cavia porcellus	Guinea pig	LygA1	not annotatedc	scaffold_24	3,227,940-3,233,035
			LygA2	ENSCPOG00000026898	scaffold_24	3,186,779-3,193,846
	Bos taurus	Cattle	LygA1	not annotated	Chr 11	4,364,942-4,373,993
			LygA2	ENSBTAG00000002582	Chr 11	4,335,801-4,346,724
	Ovis aries	Sheep	LygA1	not annotated	Chr 3	101,985,776-101,995,004
			LygA2	ENSOARG00000013431	Chr 3	102,017,416-102,024,159
	Tursiops truncatus	Dolphin	LygA1	not annotated	GeneScaffold_2650	103,435-111,474
			LygA2	ENSTTRG00000004942	GeneScaffold_2650	77,006-80,828
	Vicugna pacos	Alpaca	LygA1	not foundd
			LygA2	ENSVPAG00000007721	GeneScaffold_1520	182,283-190,786
	Sus scrofa	Pig	LygA1	not annotated	Chr 3	57,607,185-57,610,941
			LygA2	ENSSSCG00000008184	Chr 3	57,654,500-57,664,522
	Equus caballus	Horse	LygA1	ENSECAG00000008543	Chr 15	10,024,295-10,084,918
			LygA2	ENSECAG00000009894	Chr 15	10,133,649-10,136,919
	Ceratotherium simum simum	Rhinoceros	LygA1	Pre	JH767779.1	6,142,005-6,147,275
			LygA2	Pre	JH767779.1	6,093,049-6,101,487
	Ailuropoda melanoleuca	Panda	LygA1	ENSAMEG00000013331	GL192713.1	580,325-585,462
			LygA2	ENSAMEG00000013334	GL192713.1	625,079-633,946
	Felis catus	Cat	LygA1	ENSFCAG00000003335	Chr A3	63,074,840-63,079,664
			LygA2	ENSFCAG00000003333	Chr A3	63,121,514-63,129,188
	Canis lupus familiaris	Dog	LygA1	ENSCAFG00000002291	Chr 10	43,399,980-43,420,138
			LygA2	ENSCAFG00000023912	Chr 10	43,459,436-43,469,225
	Mustela putorius furo	Ferret	LygA1	ENSMPUG00000011050	GL896935.1	4,461,095-4,466,451
			LygA2	ENSMPUG00000011054	GL896935.1	4,502,118-4,511,825
	Pteropus vampyrus	Vampire bat (Megabat)	LygA1	ENSPVAG00000006589	GeneScaffold_2998	86,738-91,746
			LygA2	ENSPVAG00000006588	GeneScaffold_2998	70,324-73,572
	Myotis lucifugus	Little brown bat (Microbat)	LygA1a	ENSMLUG00000030127	GL429977	2,208,930-2,214,107
			LygA1b	ENSMLUG00000015129	AAPE02064623	1,478-4,702
			LygA2	ENSMLUG00000015025	GL429977	2,242,587-2,246,592
	Erinaceus europaeus	Hedgehog	LygA1e	not annotated	scaffold_371836 5'	5,469-5,579
			LygA1e	not annotated	scaffold_182805 3'	403-519
			LygA2	ENSEEUG00000004870	GeneScaffold_8846	60-8,155
	Sorex araneus	European shrew	LygA1	ENSSARG00000012914	GeneScaffold_3803	12,709-19,758
			LygA2	ENSSARG00000000790	GeneScaffold_3801	89,836-98,395
	Echinops telfairi	Lesser hedgehog tenrec	LygA1	ENSETEG00000008347	GeneScaffold_4581	2,792-8,756
			LygA2	ENSEEUG00000004870	GeneScaffold_7854	3,363-48,801
	Dasypus novemcinctus	Armadillo	LygA1	ENSDNOG00000025181	JH567828	55,986-60,887
			LygA2	ENSDNOG00000043718	JH567828	13,880-25,792
	Orycteropus afer afer	Aardvark	LygA1	Pre	JH863735.1	9,849,875-9,857,292
			LygA2	Pre	JH863735.1	9,778,626-9,788,120
	Choloepus hoffmanni	Sloth	LygA1	not found
			LygA2	ENSCHOG00000012581	GeneScaffold_7144	6,765-12,080
	Loxodonta africana	Elephant	LygA1	ENSLAFG00000016638	scaffold_27	1,415,371-1,420,519
			LygA2	ENSLAFG00000018173	scaffold_27	1,388,824-1,395,464
	Procavia capensis	Hyrax	LygA1	not annotated	GeneScaffold_2187	366-1,503
			LygA2	ENSPCAG00000007065	GeneScaffold_6768	3,378-8,527
	Monodelphis domestica	Opossum	LygA1	ENSMODG00000001347	Chr 7	60,764,566-60,796,118
			LygA2	ENSMODG00000001337	Chr 7	60,708,523-60,715,599
	Sarcophilus harrisii	Tasmanian devil	LygA1	ENSSHAG00000009480	GL849832.1	549,041-558,976
			LygA2	ENSSHAG00000009058	GL849832.1	498,568-509,458
	Macropus eugenii	Wallaby	LygA1	ENSMEUG00000006040	GeneScaffold_5412	17,745-23,004
			LygA2	ENSMEUG00000006428	Scaffold72082	168-5,966
	Ornithorhynchus anatinus	Platypus	LygA1	not found
			LygA2	ENSOANG00000028387	SuperContig Contig74660	766-1,754
BIRDS
	Gallus gallus	Chicken	LygA	ENSGALG00000025912	Chr 1	131,888,581-131,891,935
			LygB	ENSGALG00000016761	Chr 1	131,881,179-131,884,663
			LygC	ENSGALG00000019141	Chr 1	131,872,945-131,876,224
	Meleagris gallopavo	Turkey	LygA	not annotated	Chr 1	140,284,635-140,287,087
			LygB	ENSMGAG00000014788	Chr 1	140,276,937-140,278,989
			LygC	ENSMGAG00000014787	Chr 1	140,268,140-140,270,980
	Anas platyrhynchos	Mallard duck	LygA	not annotated	KB742659.1	287,486-289,701
			LygB	ENSAPLG00000015164	KB742659.1	275,489-278,355
			LygC	not annotated	KB742659.1	270,143-272,821
	Taeniopygia guttata	Zebra finch	LygA	ENSTGUG00000010130	Chr 1	31,219,902-31,232,302
	Ficedula albicollis	Collared flycatcher	LygC	not annotated	JH603176.1	5,325,166-5,327,860
			LygA	ENSFALG00000003932	JH603176.1	5,313,108-5,316,501
	Melopsittacus undulatus	Budgerigar	LygA	Pre	JH556609.1	5,003,708-5,007,290
REPTILES
	Anolis carolinensis	Green anole	LygC	ENSACAG00000008339 / ENSACAG00000027956	GL343456.1 / GL343940.1	21-5,712 / 104,877-105,008
	Chrysemys picta bellii	Western painted turtle	LygA	Pre	JH584466.1	2,022,275-2,028,837
			LygB1	Pre	JH584466.1	1,943,107-1,962,840
			LygB2	Pre	JH584466.1	1,926,595-1,933,776
			LygB3	Pre	JH584466.1	1,987,908-1,997,252
	Pelodiscus sinensis	Chinese soft-shelled turtle	LygA	not annotated	JH206110.1	53,331-60,251
			LygB1	ENSPSIG00000014379	JH206110.1	30,058-39,481
			LygB2	ENSPSIG00000011657	JH224638.1	1,305,352-1,313,137
			LygB3	ENSPSIG00000011650	JH224638.1	1,273,263-1,292,518
			LygB4	ENSPSIG00000011579	JH224638.1	1,264,940-1,270,389
AMPHIBIANS
	Xenopus (Silurana) tropicalis	Western clawed frog	Lyg1	ENSXETG00000016992	GL172802.1	944,879-951,584
			Lyg2	ENSXETG00000019383	GL172957.1	945,584-959,227
LOBE-FINNED FISH
	Latimeria chalumnae	Coelacanth	Lyg1	ENSLACG00000011347	JH127537.1	592,668-597,824
			Lyg2	ENSLACG00000011417	JH127537.1	599,453-609,996
BONY FISH
	Gasterosteus aculeatus	Stickleback	LygF1	ENSGACG00000019327	Group IX	16,510,433-16,512,041
	Xiphophorus maculatus	Platyfish	LygF1	ENSXMAG00000006515	JH556678.1	1,925,029-1,927,405
	Oryzias latipes	Medaka	LygF1	ENSORLG00000000313	Chr 1	1,836,912-1,839,203
			LygF2a	ENSORLG00000002211	Chr 18	262,753-265,429
			LygF2b	ENSORLG00000002210	Chr 18	257,579-259,588
	Takifugu rubripes	Takifugu	LygF1a	ENSTRUG00000003703	scaffold_136	333,125-334,949
			LygF1b	ENSTRUG00000002242	scaffold_194	27,290-31,241
			LygF2	not annotated	scaffold_621	34,615-38,701
	Gadus morhua	Cod	LygF1a	ENSGMOG00000005025	GeneScaffold_3789	191,119-191,889
			LygF1b	ENSGMOG00000005032	GeneScaffold_3789	196,568-198,691
			LygF1c	ENSGMOG00000013909	GeneScaffold_1808	15,706-16,826
			LygF1d	ENSGMOG00000013925	GeneScaffold_1808	19,768-21,992
			LygF1e	not annotated	GeneScaffold_1808	22,170-22,829
			LygF1f	ENSGMOG00000013978	GeneScaffold_1808	25,349-26,238
			LygF1g	ENSGMOG00000004955	GeneScaffold_3789	119,466-121,397
			LygF1h	not annotated	contig292998	19-405
			LygF1i	not annotated	contig458824	911-1,331
			LygF1j	ENSGMOG00000008041	contig587134	457-1,319
			LygF1k	ENSGMOG00000019530	contig671631	25-1,629
	Tetraodon nigroviridis	Tetraodon	LygF1	ENSTNIG00000014123	Chr 18	1,717,483-1,718,269
			LygF2	ENSTNIG00000004373	Chr Un_random	68,869,351-68,873,434
	Danio rerio	Zebrafish	Lyg1	ENSDARG00000071701	Chr 14	21,902,256-21,909,303
			Lyg2	ENSDARG00000056874	Chr 14	21,894,332-21,899,766
			Lyg3	not annotated	Chr 14	21,912,666-21,919,037
	Astyanax mexicanus	Cavefish	Lyg1	ENSAMXG00000000399	KB871747.1	490,582-495,447
			Lyg2	ENSAMXG00000000401	KB871747.1	496,576-499,531
	Oreochromis niloticus	Tilapia		not found
	Lepisosteus oculatus	Gar		not found
CARTELAGINOUS FISH
	Callorhinchus milii	Elephant Shark		not found
JAWLESS FISH
	Petromyzon marinus	Lamprey	Lyg1	ENSPMAG00000009893	GL476795	124,057-139,910
			Lyg2	ENSPMAG00000004226	GL476524	430,180-436,547
a	Gene number if more than one gene was found or expected to be found
b	Pre refers to gene found in the PreEnsembl database and thus not fully annotated
c	Gene was not annotated by Ensembl
d	Gene was expected but not found
e	Possibly two halves of one gene
