# Supplementary material for: Evolution of the vertebrate goose-type lysozyme gene family
Source: BMC Evol Biol. 2014 Aug 29;14:188. doi: 10.1186/s12862-014-0188-x (PMC4243810; doi:10.1186/s12862-014-0188-x)
Supplement: Additional file 2: Table S2. — Accession numbers of lysozyme g coding sequences from the NCBI database. [file 12862_2014_188_MOESM2_ESM.xlsx]

## Sheet: Sheet1
	Table S2. Accession numbers of lysozyme g coding sequneces from the NCBI database
				NCBI Accesion #
	Species	Common Name	Genea	Coding sequence (CDS)	Genomic
MAMMALS
	Homo sapiens	Human	LYGA1	XM_005263872
			LYGA2	NM_175735
	Pan paniscus	Pygmy chimpanzee	LygA1	XM_003805407
			LygA2	XM_003805409
	Pan troglodytes	Chimpanzee	LygA1	XM_001159229
			LygA2	XM_525830
	Gorilla gorilla gorilla	Western lowland gorilla	LygA1	XM_004031491
			LygA2	XM_004031489
	Pongo abelii	Sumatran orangutan	LygA1	XM_003775855
			LygA2	XM_002811688
	Nomascus leucogenys	Northern white-cheeked gibbon	LygA1	XM_003279239
			LygA2	XM_003279238
	Macaca mulatta	Rhesus monkey	LygA1	NM_001194261
			LygA2	NM_001194234
	Macaca fascicularis	Crab-eating macaque	LygA1	XM_005575072
			LygA2	XM_005575068
	Papio anubis	Olive baboon	LygA1	XM_003909024
			LygA2	XM_003909023
	Saimiri boliviensis boliviensis	Bolivian squirrel monkey	LygA1	XM_003941304
			LygA2	XM_003941303
	Callithrix jacchus	White-tufted-ear marmoset	LygA1	XM_002757413
			LygA2	XM_002757412
	Otolemur garnettii	Small-eared galago	LygA1	XM_003794361
			LygA2	XM_003794362
	Tupaia chinensis	Chinese tree shrew	LygA1	XM_006166640
			LygA2	XM_006166596
	Mus musculus	House mouse	LygA1	NM_027111
			LygA2	NM_001033427
	Rattus norvegicus	Norway rat	LygA1	NM_001098838
			LygA2	XM_003750690
	Heterocephalus glaber	Naked mole-rat	LygA1	XM_004896561
			LygA2	XM_004896562
	Jaculus jaculus	Lesser Egyptian jerboa	LygA1	XM_004669783
			LygA2	XM_004669784
	Cricetulus griseus	Chinese hamster	LygA1	XM_003510864
			LygA2	XM_003510865
	Mesocricetus auratus	Golden hamster	LygA1	XM_005075441
			LygA2	XM_005075381
	Microtus ochrogaster	Prairie vole	LygA1	XM_005359953
			LygA2	XM_005359952
	Chinchilla lanigera	Long-tailed chinchilla	LygA1	XM_005400745
			LygA2	XM_005400744
	Ictidomys tridecemlineatus	Thirteen-lined ground squirrel	LygA1	XM_005336388
			LygA2	XM_005336389
	Ochotona princeps	American pika	LygA1	XM_004594215
			LygA2	XM_004594216
	Oryctolagus cuniculus	Rabbit	LygA1	XM_002709960
			LygA2	XM_002709974
	Cavia porcellus	Domestic guinea pig	LygA1	XM_003471575
			LygA2	XM_003471573
	Octodon degus	Degu	LygA1	XM_004633191
			LygA2	XM_004633190
	Bos taurus	Cattle	LygA1	XM_003582757
			LygA2	NM_001099076
	Bos mutus	Yak	LygA1	XM_005892246
			LygA2	XM_005892240
	Ovis aries	Sheep	LygA1	XM_004006138
			LygA2	XM_004006139
	Capra hircus	Goat	LygA1	XM_005686285
			LygA2	XM_005686284
	Pantholops hodgsonii	Chiru	LygA1	XM_005977092
			LygA2	XM_005977093
	Orcinus orca	Killer whale	LygA2	XM_004277820
	Vicugna pacos	Alpaca	LygA2	XM_006203882
	Camelus ferus	Wild Bactrian camel	LygA2	XM_006191679
	Sus scrofa	Pig	LygA1	XM_003124903
			LygA2	XM_003124904
	Equus caballus	Horse	LygA1	XM_001490374
			LygA2	XM_001490399
	Ceratotherium simum simum	Southern white rhinoceros	LygA1	XM_004435849
			LygA2	XM_004435847
	Ailuropoda melanoleuca	Giant panda	LygA1	XM_002919957
			LygA2	XM_002919958
	Felis catus	Domestic cat	LygA1	XM_003983905
			LygA2	XM_003983906
	Canis lupus familiaris	Dog	LygA1	XM_849287
			LygA2	XM_538459
	Mustela putorius furo	Domestic ferret	LygA1	XM_004752869
			LygA2	XM_004753062
	Odobenus rosmarus divergens	Pacific walrus	LygA1	XM_004400122
			LygA2	XM_004400123
	Myotis lucifugus	Little brown bat	LygA1	XM_006097741
			LygA2	XM_006097747
	Myotis brandtii	Brandt's bat	LygA1	XM_005858350
			LygA2	XM_005858349
	Condylura cristata	Star-nosed mole	LygA1	XM_004686160
			LygA2	XM_004686159
	Sorex araneus	European shrew	LygA1	XM_004615798
			LygA2	XM_004615799
	Echinops telfairi	Small Madagascar hedgehog	LygA1	XM_004704346
			LygA2	XM_004704453
	Dasypus novemcinctus	Nine-banded armadillo	LygA1	XM_004458054
			LygA2	XM_004458053
	Loxodonta africana	African savanna elephant	LygA1	XM_003413598
			LygA2	XM_003413716
	Trichechus manatus latirostris	Florida manatee	LygA1	XM_004369317
			LygA2	XM_004369318
	Monodelphis domestica	Gray short-tailed opossum	LygA1	XM_001368642
			LygA2	XM_001368541
	Sarcophilus harrisii	Tasmanian devil	LygA1	XM_003765655
			LygA2	XM_003765654
BIRDS
	Gallus gallus	Chicken	LygC	XM_416896
			LygB	NM_001001470
			LygA	XM_416898
	Meleagris gallopavo	Turkey	LygC	XM_003203144
			LygB	XM_003203145
			LygA	XM_003203150
	Anas platyrhynchos	Mallard duck	LygC	EU684965
			LygB	XM_005013383
			LygC	XM_005013386
	Taeniopygia guttata	Zebra finch		XM_002194144
	Columba livia	Rock pigeon	LygC	XM_005504654
			LygB	XM_005504653
			LygA	XM_005504652
	Melopsittacus undulatus	Budgerigar	LygA	XM_005151377
	Geospiza fortis	Medium ground-finch	LygA	XM_005420003
	Falco peregrinus	Peregrine falcon	LygA	XM_005228678
	Falco cherrug	Saker falcon	LygA	XM_005444743
	Zonotrichia albicollis	White-throated sparrow	LygA	XM_005486423
	Pseudopodoces humilis	Tibetan ground-tit	LygA	XM_005516528
	Ficedula albicollis	Collared flycatcher	LygA	XM_005037576
	Struthio camelus	African ostrich	LygB		AB469329
	Dromaius novaehollandiae	Emu	LygB	AB451700	AB462632
REPTILES
	Anolis carolinensis	Green anole	LygC	GAFK01054778
	Python bivittatus	Burmese python	LygC		AEQU02140687.1
	Chrysemys picta bellii	Western painted turtle	LygB1	XM_005283236
			LygB3	XM_005283237
	Pelodiscus sinensis	Chinese soft-shelled turtle	LygA	XM_006113541
			LygB1	XM_006113539
			LygB3	XM_006137417
			LygB4	XM_006137412
	Alligator sinensis	Chinese alligator	LygA	XM_006026334	NW_005842190.1
			LygB1	XM_006026333	NW_005842190.1
			LygB2	XM_006026335	NW_005842190.1
			LygB3	XM_006026344-5'	NW_005842190.1
			LygC	XM_006026344-3'	NW_005842190.1
			Lygy	annotated pseudogene	NW_005842190.1
	Alligator mississippiensis	American alligator	LygA	XM_006277685	NW_006236831.1
			LygB1	XM_006277688	NW_006236831.1
			LygB2	XM_006277684	NW_006236831.1
			LygB3	XM_006277686	NW_006236831.1
			Lygy	annotated pseudogene	NW_006236831.1
AMPHIBIANS
	Xenopus laevis	African clawed frog	Lyg	NM_001094684
	Xenopus (Silurana) tropicalis	Western clawed frog	Lyg1	XM_002935726
			Lyg2	NM_001015739
	Ambystoma mexicanum	Axolotl	Lyg	JN684901
LOBE-FINNED FISH
	Latimeria chalumnae	Coelacanth	Lyg1	XM_006003873
			Lyg2	XM_006003874
BONY FISH
	Paralichthys olivaceus	Japanese flounder	LygF1	AB050590	AB050591
	Platichthys stellatus	Starry flounder	LygF1	AB607330
	Scophthalmus maximus	Turbot	LygF1	HQ148717
	Scophthalmus rhombus	Brill	LygF1	AB355631
	Siniperca chuatsi	Mandarin fish	LygF1	AY738131
	Oplegnathus fasciatus	Barred knifejaw	LygF1a	AB597257
			LygF1b	HM035062
			LygF1c	HM035063
	Dicentrarchus labrax	European seabass	LygF1	FN667957
	Larimichthys crocea	Large yellow croaker	LygF1	EF470563	EF470564
	Epinephelus coioides	Orange-spotted grouper	LygF1	AF416458
	Solea senegalensis	Senegalese sole	LygF1a	FR872377
			LygF1b	AB428773	FR870080
	Cynoglossus semilaevis	Tongue sole	LygF1	JF927973	JF914942
	Lates calcarifer	Barramundi perch	LygF1	EU136178	KF183642
	Xiphophorus maculatus	Southern platyfish	LygF1	XM_005797495
	Sparus aurata	Gilthead seabream	LygF1	AM749959
	Oryzias latipes	Japanese medaka	LygF1	XM_004079568
			LygF2	XM_004065502
	Takifugu rubripes	Takifugu	LygF1a	NM_001032592
			LygF1b	XM_003972095
	Tetraodon nigroviridis	Tetraodon	LygF1	CR725120
	Brachirus orientalis	Oriental sole	LygF1	JX982121
	Gadus morhua	Atlantic cod	LygF1	EU377606
	Salmo salar	Atlantic salmon	Lyg1	BT059838
			Lyg2	BT060195
			Lyg3	BT049218
			Lyg4	NM_001146413
	Esox lucius	Northern pike	Lyg	BT078814
	Danio rerio	Zebrafish	Lyg1	NM_001082820	CR774199
			Lyg2	NM_001002706	CR774199
			Lyg3	XM_002664371	CR774199
	Osmerus mordax	Rainbow smelt	Lyg	BT075322
	Oncorhynchus mykiss	Rainbow trout	Lyg1	BT074165
			Lyg2	BT073825
			Lyg3	BT073234
			Lyg4	BT074026
	Ictalurus punctatus	Channel catfish	Lyg	KC677665
	Ctenopharyngodon idella	Grass carp	Lyg	FN428856
	Cyprinus carpio	Common carp	Lyg	AB084624
	Ictalurus furcatus	Blue catfish	Lyg	GU588315
OUTGROUPS
	Branchiostoma floridae	Florida lancelet	Lyg	XM_002611366
	Branchiostoma japonicum	Japanese lancelet	Lyg	JQ664740
a	Gene number if more than one gene was found or expected to be found
