# Supplementary material for: Evolution of the vertebrate goose-type lysozyme gene family
Source: BMC Evol Biol. 2014 Aug 29;14:188. doi: 10.1186/s12862-014-0188-x (PMC4243810; doi:10.1186/s12862-014-0188-x)
Supplement: Additional file 9: Table S3. — EST data in support of expression of lysozyme g genes. [file 12862_2014_188_MOESM9_ESM.xlsx]

## Sheet: Sheet1
	Table S3. EST data in support of expression of lysozyme g genes
	Species	Gene	Unigene Acession	Ensembl Gene ID	#ESTs	Tissues
	Human
		LYGA1	Hs.164589	ENSG00000144214	22	connective tissue; ovary; kidney; mixed; embryonic tissue; eye; uterus
		LYGA2	Hs.436468	ENSG00000185674	8	eye; skin; testis
	Mouse
		LygA1	Mm.389117	ENSMUSG00000026085	37	tongue; mammary gland
		LygA2	Mm.332981	ENSDORG00000009778	10	skin
	Cow
		LygA1	none
		LygA2	Bt.63576	ENSBTAG00000002582	5	skin
	Chicken
		LygA	Gga.31272		9	brain; mixed; ovary
		LygB	Gga.3357	ENSGALG00000016761	33	mixed; cecum; liver; other; uncharacterized tissue; small intestine; muscle; ovary; adipose tissue; spleen
		LygC	Gga.9103	ENSGALG00000019141	12	mixed; spleen; blood; cecum; limb
	Anole lizard
			Acr.45207	ENSACAG00000008339 / ENSACAG00000027956	2	testis
	Xenopus tropicalis
		Lyg1	none	ENSXETG00000016992
		Lyg2	Str.87447	ENSXETG00000019383	28	spleen; lung; whole body; testis; adipose tissue; liver; heart
	Zebrafish
		Lyg1	Dr.134016	ENSDARG00000056874	58	brain; mixed; reproductive system; olfactory rosettes; gills; skin; eye; whole body
		Lyg2	Dr.135581	ENSDARG00000071701	4	muscle; gills
		Lyg3	Dr.153782	not annotated	1	whole body
	Catfish
			Ipu.1104		25	multiple tissues
	Medaka
		LygF1	Ola.18318	ENSORLG00000000313	13	fin; whole body; liver
		LygF2a	Ola.21578	ENSORLG00000002211	12	whole body
	Lamprey
		Lyg1	none	ENSPMAG00000009893
		Lyg2	Pma.795	ENSPMAG00000004226	19	adult
