# Supplementary material for: Evolution of the vertebrate goose-type lysozyme gene family
Source: BMC Evol Biol. 2014 Aug 29;14:188. doi: 10.1186/s12862-014-0188-x (PMC4243810; doi:10.1186/s12862-014-0188-x)
Supplement: Additional file 15: Table S4. — Secretion and conservation of active sites in lysozyme g sequences. [file 12862_2014_188_MOESM15_ESM.xlsx]

## Sheet: Sheet1
	Table S4. Secretion and conservation of active sites in lysozyme g sequences
			Secretion
			Signal	Non-classicalb		Active sitee
		Gene	peptidea	NN Scorec	Secretedd	E73	D86	D97
	MAMMALS
	Human	LYGA1	Yes			E>K
		LYGA2	Yes
	Pygmy chimpanzee	LygA2	Yes
	Chimpanzee	LygA1	Yes			E>K
		LygA2	Yes
	Gorilla	LygA1	Yes			E>K
		LygA2	Yes
	Orangutan	LygA1	Yes			E>K
		LygA2	Yes
	Gibbon	LygA1	Yes			E>K
		LygA2	Yes
	Rhesus monkey	LygA1	Yes			E>K		D>E
	Vervet monkey	LygA1	Yes			E>K		D>E
		LygA2	Yes
	Crab-eating macaque	LygA1	Yes			E>K		D>E
		LygA2	Yes
	Baboon	LygA1	Yes			E>K		D>G
		LygA2	Yes
	Squirrel monkey	LygA1	Yes			E>K
		LygA2	Yes
	Marmoset	LygA1	Yes			E>K
		LygA2	Yes
	Galago	LygA1	Yes				D>N
	Mouse lemur	LygA1	Yes				D>N
		LygA2	Yes
	Tree shrew	LygA1	Yes
		LygA2	Yes
	Mouse	LygA1	Yes				D>S	D>E
		LygA2	Yes
	Rat	LygA1a	Yes				D>S	D>E
		LygA1b	Yes				D>S	D>E
		LygA2a	Yes
		LygA2b	Yes
	Mole-rat	LygA1	Yes				D>E
		LygA2	Yes
	Jerboa	LygA1	Yes
		LygA2	Yes
	Chinese hamster	LygA1	Yes				D>N
		LygA2	Yes
	Golden hamster	LygA2	Yes
	Kangaroo rat	LygA1	Yes
		LygA2	?	0.693	Yes
	Vole	LygA1	Yes				D>N
		LygA2	Yes
	Chinchilla	LygA1	Yes				D>V
		LygA2	Yes
	Squirrel	LygA1	Yes			E>Q
		LygA2	Yes
	Pika	LygA1	Yes					D>V
		LygA2	Yes
	Rabbit	LygA1	Yes
		LygA2	Yes
	Guinea pig	LygA1	Yes				D>V
		LygA2	Yes
	Degu	LygA1	Yes				D>M
		LygA2	Yes
	Cow	LygA2	Yes
	Yak	LygA2	Yes
	Sheep	LygA2	Yes
	Goat	LygA2	Yes
	Chiru	LygA2	Yes
	Dolphin	LygA2	?	0.582	Yes
	Alpaca	LygA2	Yes			E>V
	Camel	LygA2	Yes			E>L
	Pig	LygA2	Yes
	Horse	LygA1	Yes
		LygA2	Yes
	Rhinoceros	LygA1	Yes
		LygA2	Yes
	Giant panda	LygA1	Yes
		LygA2	Yes
	Cat	LygA1	Yes
		LygA2	Yes
	Dog	LygA1	Yes				D>N
		LygA2	Yes
	Ferret	LygA1	Yes
		LygA2	Yes
	Walrus	LygA1	Yes			E>G	D>N
		LygA2	Yes
	Little brown bat	LygA1	Yes			E>G
	Vampire bat	LygA1	Yes				N>N
		LygA2	?	0.4	No			D>A
	Brandt's bat	LygA1	Yes			E>G
		LygA2	Yes
	Star-nosed mole	LygA1	Yes
		LygA2	Yes
	European shrew	LygA1	Yes
		LygA2	Yes
	Hedgehog	LygA1	Yes			E>Q		D>E
	Armadillo	LygA1	Yes			E>Q
		LygA2	Yes				D>N
	Aardvark	LygA1	Yes			E>Q	D>H
		LygA2	Yes				D>N
	Elephant	LygA1	Yes			E>Q		D>Y
		LygA2	Yes
	Opossum	LygA1	Yes				D>S	D>P
		LygA2	Yes
	Tasmanian devil	LygA1	Yes			E>Q	D>S	D>T
		LygA2	Yes
	Wallaby	LygA2	?	0.515	Yes
	BIRDS
	Chicken	LygA	Yes
		LygB	Yes
		LygC	No	0.602	Yes
	Turkey	LygA	Yes
		LygB	Yes
		LygC	No	0.368	No
	Duck	LygB	Yes
		LygA	Yes
	Zebra finch	LygA	Yes					D>S
	Pigeon	LygA	Yes
		LygB	Yes
		LygC	No	0.309	No
	Finch	LygA	Yes					D>S
	Peregrine falcon	LygA	Yes
	Saker falcon	LygA	Yes
	Sparrow	LygA	Yes					D>S
	Tit	LygA	Yes			E>D		D>S
	Collared flycatcher	LygA	Yes					D>S
	Budgerigar	LygA	Yes					D>G
	Emu	LygB	Yes
	African ostrich	LygB	Yes
	REPTILES
	Anole lizard	LygC	No	0.295	No
	Burmese python	LygC	No	0.259	No
	Western painted turtle	LygB1	Yes
		LygB3	Yes
	Chinese soft-shelled turtle	LygA	Yes				D>N	D>P
		LygB1	Yes
		LygB3	No	0.591	Yes
		LygB4	Yes
	Chinese alligator	LygA	Yes			E>G
		LygB1	Yes
		LygB2	Yes
		LygB3	Yes
		LygC	No	0.479	No
	American alligator	LygA	Yes			E>G
		LygB1	Yes
		LygB2	Yes
		LygB3	Yes
	AMPHIBIANS
	Xenopus laevis	Lyg	Yes
	Xenopus tropicalis	Lyg2	Yes
	Axolotl	Lyg	Yes
	LOBE-FINNED FISH
	Coelacanth	Lyg1	No	0.333	No
		Lyg2	No	0.337	No
	BONY FISH
	Japanese flounder	LygF1	No	0.407	No
	Starry flounder	LygF1	No	0.377	No			D>H
	Turbot	LygF1	No	0.215	No
	Brill	LygF1	No	0.258	No
	Mandarin fish	LygF1	No	0.32	No
	Knifejaw	LygF1a	No	0.266	No
		LygF1c	No	0.327	No
	Seabass	LygF1	No	0.31	No
	Croaker	LygF1	No	0.334	No
	Grouper	LygF1	No	0.287	No
	Senegalese sole	LygF1	No	0.259	No
	Tongue sole	LygF1	No	0.884	Yes
	Perch	LygF1	No	0.285	No
	Platyfish	LygF1	No	0.522	Yes
	Seabream	LygF1	No	0.275	No
	Stickleback	LygF1	No	0.261	No
	Medaka	LygF1	No	0.363	No
		LygF2	No	0.263	No	E>Q	D>M	D>N
	Takifugu	LygF1a	No	0.339	No
		LygF1b	No	0.703	Yes
	Tetraodon	LygF1	No	0.359	No
		LygF2	No	0.553	Yes	E>Q	D>V	D>N
	Oriental sole	LygF1	No	0.289	No
	Cod	LygF1b	Yes
		LygF1d	No	0.352	No	E>A
	Salmon	Lyg1	Yes
	Pike	Lyg	No	0.342	No
	Zebrafish	Lyg1	No	0.368	No
		Lyg2	Yes
		Lyg3	No	0.322	No
	Cavefish	Lyg1	No	0.37	No
	Smelt	Lyg	No	0.358	No
	Trout	Lyg1	Yes
	Channel catfish	Lyg	No	0.366	No
	Grass carp	Lyg	No	0.291	No
	Common carp	Lyg	No	0.296	No
	Catfish	Lyg	No	0.391	No
	JAWLESS FISH
	Lamprey	Lyg1	?	0.463	No
	OUTGROUPS
	Florida lancelet	Lyg	Yes
	Japanese lancelet	Lyg	Yes
	a Presence of signal peptide. Yes, has signal petide, No, none found, ? N-terminal sequnce incomplete
	b Non classical pathway only tested if no signal peptide
	c NN-score from Secretome 2.0
	d Secretion inferred if NN-score is greater than 0.5
	e Active site residues (goose numbering) only changes shown
